# Supplementary material for: A Computer Model of Oxygen Dynamics in the Cortex of the Rat Kidney at the Cell-Tissue Level
Source: Int J Mol Sci. 2019 Dec 11;20(24):6246. doi: 10.3390/ijms20246246 (PMC6941061; doi:10.3390/ijms20246246)
Supplement: Supplementary file 1 [file ijms-20-06246-s001.zip]

Archive with 3 entries (2 files):
- ijms-596297-SI-to conversion/
- ijms-596297-SI-to conversion/ijms-596297-Supplementary Materials File 1-SM1-to conversion.pdf
- ijms-596297-SI-to conversion/ijms-596297-Supplementary Materials File 2-SM2-to conversion.pdf
